# Supplementary material for: Early Life Stress, Brain Development, and Obesity Risk: Is Oxytocin the Missing Link?
Source: Cells. 2022 Feb 11;11(4):623. doi: 10.3390/cells11040623 (PMC8870435; doi:10.3390/cells11040623)
Supplement: Supplementary file 1 [file cells-11-00623-s001.zip]

Archive with 1 entries (1 files):
- cells-1548463-supplementary.pdf
